# Supplementary material for: Controllable Surface Structures of Hydroxyapatite Processed by Picosecond Laser in Air and Underwater: A Comparative Study of Experiment and Simulation
Source: Materials (Basel). 2026 Jun 3;19(11):2379. doi: 10.3390/ma19112379 (PMC13258162; doi:10.3390/ma19112379)
Supplement: Supplementary file 1 [file materials-19-02379-s001.zip]

Archive with 1 entries (1 files):
- materials-4351653-supplementary.pdf
